# Supplementary material for: Spatial Patterns of the Marine Alien Gastropod Rapana venosa Invasion Across the Black Sea, Mediterranean, and Atlantic Europe
Source: Biology (Basel). 2026 Jun 25;15(13):1012. doi: 10.3390/biology15131012 (PMC13359707; doi:10.3390/biology15131012)
Supplement: Supplementary file 1 [file biology-15-01012-s001.zip]

Archive with 1 entries (1 files):
- biology-4346096-supplementary.pdf
